# Supplementary material for: Temporal variation in scattering and intrinsic attenuation due to earthquakes in East Asia
Source: Sci Rep. 2021 May 27;11:11260. doi: 10.1038/s41598-021-90781-8 (PMC8159974; doi:10.1038/s41598-021-90781-8)
Supplement: Supplementary file 2 — Supplementary Tables. [file 41598_2021_90781_MOESM2_ESM.xlsx]

## Sheet: Table S3
Table S3. Range of parameters for the multiple lapse time window analysis(MLTWA) and Q-1 values for the before-event period (BEP) and after-event period (AEP) of the Kumamoto earthquake.
Station (Num. Obs BEP-AEP)	Freq. (Hz)	Qi-1 (x103)						Qs-1 (x103)						Qt-1 (x103)
		BEP			AEP			BEP			AEP			BEP			AEP
AI	1.5	8.54132	+	2.22817	7.42723	+	2.22817	18.1967	+	6.31315	14.8545	+	6.68451	26.738	+	8.54132	22.2817	+	8.91268
			-	2.59953		-	1.11408		-	10.3981		-	3.34225		-	12.9977		-	4.45634
(35 - 75)	3	4.64202	+	1.29977	4.45634	+	0.928404	5.7561	+	2.97089	4.27066	+	1.85681	10.3981	+	4.27066	8.727	+	2.78521
			-	2.22817		-	0.371362		-	8.54132		-	0.371362		-	10.7695		-	0.742723
AK	1.5	12.2549	+	1.85681	6.68451	+	5.19906	24.5099	+	6.31315	5.94178	+	4.45634	36.7648	+	8.16995	12.6263	+	9.6554
			-	1.85681		-	3.34225		-	4.8277		-	5.94178		-	6.68451		-	9.28404
(54 -30)	3	6.68451	+	1.48545	2.97089	+	1.85681	9.28404	+	3.71362	1.29977	+	0.928404	15.9685	+	5.19906	4.27066	+	2.78521
			-	1.11408		-	1.11408		-	3.8993		-	0.742723		-	5.01338		-	1.85681
AN	1.5	7.79859	+	2.97089	6.31315	+	1.48545	8.16995	+	3.71362	4.45634	+	1.11408	15.9685	+	6.68451	10.7695	+	2.59953
			-	1.48545		-	2.22817		-	2.97089		-	3.71362		-	4.45634		-	5.94178
(108 - 171)	3	3.71362	+	0.557042	3.34225	+	0.185681	0.742723	+	0.185681	0.371362	+	0	4.45634	+	0.742723	3.71362	+	0.185681
			-	1.29977		-	0.742723		-	0.557042		-	0.185681		-	1.85681		-	0.928404
AS	1.5	8.91268	+	2.22817	11.1408	+	0	5.94178	+	2.59953	9.28404	+	0	14.8545	+	4.8277	20.4249	+	0
			-	0		-	0		-	0		-	0		-	0		-	0
(213 - 365)	3	4.64202	+	0	5.19906	+	0	1.11408	+	0	1.11408	+	0	5.7561	+	0	6.31315	+	0
			-	0.185681		-	0.185681		-	0		-	0		-	0.185681		-	0.185681
AV	1.5	10.7695	+	0.371362	10.0268	+	0.371362	28.5948	+	4.08498	26.3667	+	0	39.3643	+	4.45634	36.3934	+	0.371362
			-	0.371362		-	0.742723		-	0		-	2.22817		-	0.371362		-	2.97089
(115 - 85)	3	6.68451	+	0.371362	5.7561	+	0.557042	11.1408	+	1.67113	6.87019	+	1.67113	17.8254	+	2.04249	12.6263	+	2.22817
			-	0.371362		-	0.742723		-	2.41385		-	2.59953		-	2.78521		-	3.34225
CH	1.5	11.1408	+	0.371362	10.7695	+	1.48545	9.28404	+	0.742723	9.28404	+	3.34225	20.4249	+	1.11408	20.0535	+	4.8277
			-	1.48545		-	0		-	4.45634		-	0		-	5.94178		-	0
(200 - 174)	3	5.94178	+	0.371362	5.19906	+	0.557042	2.04249	+	0.557042	1.48545	+	0.371362	7.98427	+	0.928404	6.68451	+	0.928404
			-	0		-	0.185681		-	0		-	0		-	0		-	0.185681
CZ	1.5	4.8277	+	2.59953	4.45634	+	1.11408	4.08498	+	1.85681	2.22817	+	0.371362	8.91268	+	4.45634	6.68451	+	1.48545
			-	2.22817		-	4.8277		-	2.97089		-	5.19906		-	5.19906		-	10.0268
(44 - 40)	3	2.78521	+	0.371362	4.08498	+	1.11408	0.557042	+	0	0.928404	+	0.371362	3.34225	+	0.371362	5.01338	+	1.48545
			-	1.67113		-	1.11408		-	0.742723		-	0.742723		-	2.41385		-	1.85681
DH	1.5	9.6554	+	1.11408	9.28404	+	1.11408	29.7089	+	3.34225	23.7671	+	5.94178	39.3643	+	4.45634	33.0512	+	7.05587
			-	0.371362		-	0.371362		-	0		-	0		-	0.371362		-	0.371362
(53 - 108)	3	7.24155	+	1.48545	5.7561	+	0.742723	9.46972	+	5.01338	3.8993	+	0.742723	16.7113	+	6.49883	9.6554	+	1.48545
			-	0.371362		-	0.742723		-	2.04249		-	1.29977		-	2.41385		-	2.04249
EH	1.5	9.28404	+	0.371362	8.54132	+	0.371362	28.5948	+	0.371362	26.3667	+	2.97089	37.8789	+	0.742723	34.908	+	3.34225
			-	0.371362		-	1.11408		-	1.11408		-	3.34225		-	1.48545		-	4.45634
(106 - 66)	3	5.57042	+	0.557042	5.94178	+	1.11408	5.19906	+	0.928404	7.24155	+	2.97089	10.7695	+	1.48545	13.1833	+	4.08498
			-	1.29977		-	0.742723		-	4.45634		-	3.34225		-	5.7561		-	4.08498
FJ	1.5	6.31315	+	2.59953	4.45634	+	0.371362	2.22817	+	1.11408	1.48545	+	0	8.54132	+	3.71362	5.94178	+	0.371362
			-	0.742723		-	0.371362		-	0.371362		-	0		-	1.11408		-	0.371362
(105 - 89)	3	4.45634	+	0.185681	4.08498	+	1.29977	1.48545	+	0	1.29977	+	0.557042	5.94178	+	0.185681	5.38474	+	1.85681
			-	0.371362		-	0.185681		-	0.185681		-	0		-	0.557042		-	0.185681
GK	1.5	7.42723	+	1.48545	7.42723	+	0.371362	4.08498	+	1.11408	4.8277	+	0.371362	11.5122	+	2.59953	12.2549	+	0.742723
			-	0		-	0.371362		-	0		-	0.371362		-	0		-	0.742723
(364 - 342)	3	3.52793	+	0	4.08498	+	0	0.928404	+	0	1.29977	+	0	4.45634	+	0	5.38474	+	0
			-	0.742723		-	0		-	0.371362		-	0		-	1.11408		-	0
HH	1.5	7.05587	+	0.742723	6.68451	+	1.11408	1.11408	+	0	1.48545	+	0.371362	8.16995	+	0.742723	8.16995	+	1.48545
			-	4.08498		-	2.59953		-	2.59953		-	0.742723		-	6.68451		-	3.34225
(41 - 40)	3	3.71362	+	0.371362	3.52793	+	0.557042	0.557042	+	0	0.742723	+	0.185681	4.27066	+	0.371362	4.27066	+	0.742723
			-	1.85681		-	1.29977		-	1.11408		-	0.371362		-	2.97089		-	1.67113
HK	1.5	8.91268	+	0.371362	9.6554	+	0.371362	26.3667	+	0	26.3667	+	1.85681	35.2793	+	0.371362	36.0221	+	2.22817
			-	0.742723		-	0.371362		-	2.22817		-	2.22817		-	2.97089		-	2.59953
(134 - 128)	3	5.19906	+	0	5.19906	+	0.742723	4.27066	+	0	3.34225	+	1.11408	9.46972	+	0	8.54132	+	1.85681
			-	0.185681		-	0.185681		-	0		-	0		-	0.185681		-	0.185681
HS	1.5	4.8277	+	0.371362	4.45634	+	0.371362	2.22817	+	0	2.59953	+	0	7.05587	+	0.371362	7.05587	+	0.371362
			-	0.742723		-	0.371362		-	0.371362		-	0		-	1.11408		-	0.371362
(271 - 183)	3	2.78521	+	1.29977	2.41385	+	0.185681	0.742723	+	0.371362	0.742723	+	0	3.52793	+	1.67113	3.15657	+	0.185681
			-	0		-	1.11408		-	0		-	0.557042		-	0		-	1.67113
HY	1.5	9.6554	+	0.371362	8.91268	+	1.48545	26.3667	+	0	21.539	+	6.68451	36.0221	+	0.371362	30.4516	+	8.16995
			-	0.742723		-	1.11408		-	2.97089		-	4.8277		-	3.71362		-	5.94178
(124 - 180)	3	5.01338	+	0.185681	5.19906	+	0.557042	4.27066	+	0	5.01338	+	1.11408	9.28404	+	0.185681	10.2124	+	1.67113
			-	0.742723		-	0.557042		-	1.85681		-	1.85681		-	2.59953		-	2.41385
IK	1.5	7.79859	+	0	8.54132	+	0.742723	5.57042	+	0	5.57042	+	1.11408	13.369	+	0	14.1117	+	1.85681
			-	1.11408		-	0.742723		-	1.48545		-	1.48545		-	2.59953		-	2.22817
(326 - 381)	3	4.64202	+	0	4.45634	+	0	1.29977	+	0	1.11408	+	0	5.94178	+	0	5.57042	+	0
			-	0.185681		-	0		-	0		-	0		-	0.185681		-	0
IT	1.5	7.42723	+	1.11408	8.16995	+	1.85681	2.22817	+	0.371362	3.34225	+	1.48545	9.6554	+	1.48545	11.5122	+	3.34225
			-	2.22817		-	2.59953		-	1.85681		-	3.71362		-	4.08498		-	6.31315
(45 - 48)	3	4.64202	+	1.29977	4.08498	+	0.371362	1.11408	+	0.557042	0.557042	+	0	5.7561	+	1.85681	4.64202	+	0.371362
			-	0.557042		-	1.48545		-	0.557042		-	0.928404		-	1.11408		-	2.41385
IZ	1.5	10.0268	+	1.85681	10.0268	+	0.371362	5.19906	+	1.85681	5.57042	+	0	15.2258	+	3.71362	15.5972	+	0.371362
			-	1.11408		-	0		-	2.22817		-	0		-	3.34225		-	0
(91 - 200)	3	4.8277	+	0	4.64202	+	0	1.29977	+	0	1.29977	+	0	6.12747	+	0	5.94178	+	0
			-	0.185681		-	0.371362		-	0		-	0.371362		-	0.185681		-	0.742723
JN	1.5	10.0268	+	0.371362	8.91268	+	2.22817	18.5681	+	1.85681	18.5681	+	8.54132	28.5948	+	2.22817	27.4808	+	10.7695
			-	0.371362		-	2.22817		-	0		-	9.6554		-	0.371362		-	11.8836
(125 - 66)	3	7.05587	+	0.742723	5.01338	+	1.11408	8.54132	+	2.41385	5.01338	+	2.22817	15.5972	+	3.15657	10.0268	+	3.34225
			-	0.742723		-	1.29977		-	2.97089		-	5.01338		-	3.71362		-	6.31315
KH	1.5	11.1408	+	1.11408	10.3981	+	0.742723	5.57042	+	1.48545	6.31315	+	1.11408	16.7113	+	2.59953	16.7113	+	1.85681
			-	0.742723		-	1.48545		-	1.11408		-	2.59953		-	1.85681		-	4.08498
(140 - 116)	3	5.57042	+	1.48545	5.38474	+	0.928404	1.29977	+	0.742723	1.67113	+	0.742723	6.87019	+	2.22817	7.05587	+	1.67113
			-	0.185681		-	0		-	0		-	0		-	0.185681		-	0
KM	1.5	9.28404	+	0.371362	12.2549	+	1.11408	8.16995	+	0	24.5099	+	6.31315	17.454	+	0.371362	36.7648	+	7.42723
			-	1.85681		-	0.742723		-	4.8277		-	4.08498		-	6.68451		-	4.8277
(144 - 224)	3	5.01338	+	0	5.19906	+	0.371362	1.48545	+	0	2.04249	+	0.371362	6.49883	+	0	7.24155	+	0.742723
			-	0.371362		-	0.742723		-	0.371362		-	0.928404		-	0.742723		-	1.67113
MM	1.5	9.28404	+	0.371362	8.91268	+	0.371362	11.8836	+	0	9.28404	+	0.742723	21.1676	+	0.371362	18.1967	+	1.11408
			-	1.11408		-	0.371362		-	3.71362		-	0		-	4.8277		-	0.371362
(141 - 274)	3	6.12747	+	1.29977	5.01338	+	0.185681	3.34225	+	1.67113	1.11408	+	0.185681	9.46972	+	2.97089	6.12747	+	0.371362
			-	0.557042		-	0.185681		-	1.29977		-	0		-	1.85681		-	0.185681
MN	1.5	8.91268	+	0.742723	7.79859	+	0.371362	5.57042	+	1.48545	4.08498	+	0	14.4831	+	2.22817	11.8836	+	0.371362
			-	1.11408		-	1.11408		-	1.48545		-	1.48545		-	2.59953		-	2.59953
(306 - 331)	3	5.01338	+	0	5.94178	+	0.557042	1.67113	+	0	2.78521	+	0.742723	6.68451	+	0	8.727	+	1.29977
			-	0.371362		-	0.185681		-	0.371362		-	0.371362		-	0.742723		-	0.557042
MR	1.5	9.28404	+	1.48545	8.54132	+	1.48545	8.16995	+	2.22817	5.94178	+	1.48545	17.454	+	3.71362	14.4831	+	2.97089
			-	0.371362		-	0		-	0.371362		-	0		-	0.742723		-	0
(305 - 235)	3	5.01338	+	0	4.8277	+	1.11408	2.04249	+	0	1.67113	+	0.742723	7.05587	+	0	6.49883	+	1.85681
			-	0.185681		-	0		-	0		-	0		-	0.185681		-	0
MS	1.5	11.8836	+	0.371362	11.5122	+	0.742723	9.28404	+	0.742723	9.28404	+	2.22817	21.1676	+	1.11408	20.7962	+	2.97089
			-	0		-	0.371362		-	0		-	0.742723		-	0		-	1.11408
(167 - 215)	3	5.57042	+	0.557042	5.38474	+	0.185681	1.48545	+	0.371362	1.67113	+	0	7.05587	+	0.928404	7.05587	+	0.185681
			-	0.185681		-	0		-	0		-	0		-	0.185681		-	0
NA	1.5	8.16995	+	1.85681	7.42723	+	0	5.94178	+	2.22817	4.45634	+	0	14.1117	+	4.08498	11.8836	+	0
			-	0		-	0.371362		-	0.371362		-	0		-	0.371362		-	0.371362
(192 - 267)	3	4.45634	+	0.185681	5.01338	+	0.371362	1.48545	+	0	1.85681	+	0.185681	5.94178	+	0.185681	6.87019	+	0.557042
			-	0.371362		-	0		-	0.371362		-	0		-	0.742723		-	0
NH	1.5	8.54132	+	0.371362	9.28404	+	0.371362	3.34225	+	0	3.34225	+	0	11.8836	+	0.371362	12.6263	+	0.371362
			-	2.59953		-	1.85681		-	3.34225		-	2.59953		-	5.94178		-	4.45634
(147 - 173)	3	4.64202	+	0.185681	5.57042	+	0.185681	0.928404	+	0	1.67113	+	0	5.57042	+	0.185681	7.24155	+	0.185681
			-	0		-	0.185681		-	0		-	0		-	0		-	0.185681
NK	1.5	11.5122	+	0	9.6554	+	0	10.3981	+	0	5.94178	+	0	21.9103	+	0	15.5972	+	0
			-	0		-	2.22817		-	0		-	4.45634		-	0		-	6.68451
(210 - 128)	3	5.94178	+	0.557042	5.19906	+	0.185681	1.85681	+	0.557042	1.29977	+	0	7.79859	+	1.11408	6.49883	+	0.185681
			-	0		-	0		-	0		-	0		-	0		-	0
NM	1.5	9.6554	+	1.11408	7.79859	+	0.371362	21.539	+	3.34225	14.8545	+	0	31.1944	+	4.45634	22.6531	+	0.371362
			-	0.371362		-	1.11408		-	2.97089		-	3.71362		-	3.34225		-	4.8277
(198 - 167)	3	5.57042	+	0.371362	4.27066	+	0.185681	4.27066	+	0.928404	2.04249	+	0	9.84108	+	1.29977	6.31315	+	0.185681
			-	0.557042		-	0.185681		-	1.11408		-	0		-	1.67113		-	0.185681
NR	1.5	5.94178	+	0	6.68451	+	0.371362	2.97089	+	0	3.71362	+	0	8.91268	+	0	10.3981	+	0.371362
			-	1.11408		-	0.371362		-	1.11408		-	0.371362		-	2.22817		-	0.742723
(223 - 307)	3	3.71362	+	0	4.45634	+	0	0.928404	+	0	1.85681	+	0	4.64202	+	0	6.31315	+	0
			-	0.371362		-	0		-	0.185681		-	0		-	0.557042		-	0
NT	1.5	4.8277	+	0.371362	6.31315	+	0.742723	4.45634	+	0	4.8277	+	0.742723	9.28404	+	0.371362	11.1408	+	1.48545
			-	1.85681		-	1.11408		-	2.59953		-	1.11408		-	4.45634		-	2.22817
(115 - 223)	3	4.64202	+	0.185681	4.45634	+	0.742723	3.15657	+	0.185681	2.22817	+	0.742723	7.79859	+	0.371362	6.68451	+	1.48545
			-	0.742723		-	0.742723		-	1.29977		-	0.928404		-	2.04249		-	1.67113
OG	1.5	11.8836	+	0.371362	11.1408	+	0.742723	25.9953	+	3.34225	22.2817	+	3.34225	37.8789	+	3.71362	33.4225	+	4.08498
			-	0.742723		-	0.742723		-	3.71362		-	3.71362		-	4.45634		-	4.45634
(223 - 191)	3	6.87019	+	1.11408	5.38474	+	0	3.71362	+	1.67113	2.78521	+	0	10.5838	+	2.78521	8.16995	+	0
			-	0.185681		-	0.371362		-	0.557042		-	0.557042		-	0.742723		-	0.928404
OI	1.5	10.7695	+	0.371362	10.0268	+	1.85681	9.28404	+	0.742723	7.42723	+	2.59953	20.0535	+	1.11408	17.454	+	4.45634
			-	0.371362		-	0.371362		-	0		-	1.11408		-	0.371362		-	1.48545
(168 - 309)	3	4.8277	+	0.742723	5.01338	+	0	0.928404	+	0.371362	1.11408	+	0	5.7561	+	1.11408	6.12747	+	0
			-	0.371362		-	0		-	0.185681		-	0		-	0.557042		-	0
OM	1.5	7.42723	+	1.48545	10.3981	+	2.22817	3.34225	+	1.11408	9.28404	+	3.71362	10.7695	+	2.59953	19.6822	+	5.94178
			-	0.371362		-	0		-	0		-	0		-	0.371362		-	0
(252 - 307)	3	4.08498	+	0.371362	4.64202	+	0	1.11408	+	0.185681	1.48545	+	0	5.19906	+	0.557042	6.12747	+	0
			-	0.557042		-	0.557042		-	0.371362		-	0.557042		-	0.928404		-	1.11408
RH	1.5	7.79859	+	0.742723	8.16995	+	0.742723	8.91268	+	1.48545	8.16995	+	0.742723	16.7113	+	2.22817	16.3399	+	1.48545
			-	0.371362		-	1.48545		-	0.371362		-	3.71362		-	0.742723		-	5.19906
(289 - 154)	3	4.27066	+	0.371362	4.08498	+	0.742723	1.67113	+	0.371362	1.29977	+	0.371362	5.94178	+	0.742723	5.38474	+	1.11408
			-	0.185681		-	0.185681		-	0		-	0		-	0.185681		-	0.185681
SB	1.5	7.79859	+	0	6.68451	+	0.371362	4.45634	+	0	3.34225	+	0.371362	12.2549	+	0	10.0268	+	0.742723
			-	0		-	0.742723		-	0		-	0.742723		-	0		-	1.48545
(396 - 363)	3	3.71362	+	0	4.64202	+	0.742723	0.928404	+	0	1.48545	+	0.557042	4.64202	+	0	6.12747	+	1.29977
			-	0.928404		-	0.185681		-	0.557042		-	0		-	1.48545		-	0.185681
SE	1.5	11.1408	+	0.371362	9.28404	+	1.48545	28.5948	+	2.97089	14.4831	+	4.08498	39.7357	+	3.34225	23.7671	+	5.57042
			-	0.742723		-	0.371362		-	1.11408		-	1.11408		-	1.85681		-	1.48545
(34 - 91)	3	5.38474	+	0.557042	5.7561	+	0.742723	3.8993	+	0.928404	3.8993	+	1.11408	9.28404	+	1.48545	9.6554	+	1.85681
			-	1.29977		-	0.557042		-	4.08498		-	1.29977		-	5.38474		-	1.85681
SM	1.5	6.31315	+	1.11408	9.6554	+	0	4.08498	+	1.11408	9.28404	+	0	10.3981	+	2.22817	18.9394	+	0
			-	0		-	0.371362		-	0		-	0.742723		-	0		-	1.11408
(324 - 377)	3	3.8993	+	0	5.19906	+	0.371362	1.11408	+	0	2.04249	+	0.557042	5.01338	+	0	7.24155	+	0.928404
			-	0		-	0		-	0		-	0		-	0		-	0
SN	1.5	7.79859	+	0.742723	7.42723	+	0.371362	21.539	+	3.34225	14.8545	+	0	29.3376	+	4.08498	22.2817	+	0.371362
			-	0.742723		-	1.48545		-	2.22817		-	5.57042		-	2.97089		-	7.05587
(261 - 184)	3	6.68451	+	0.371362	5.19906	+	0	9.46972	+	0.742723	4.27066	+	0	16.1542	+	1.11408	9.46972	+	0
			-	0		-	0.185681		-	0		-	0		-	0		-	0.185681
SR	1.5	5.19906	+	1.85681	5.94178	+	1.85681	7.05587	+	2.59953	7.05587	+	2.59953	12.2549	+	4.45634	12.9977	+	4.45634
			-	1.48545		-	1.11408		-	2.22817		-	2.22817		-	3.71362		-	3.34225
(105 - 93)	3	5.38474	+	1.11408	4.8277	+	0.557042	3.34225	+	1.48545	2.22817	+	0.557042	8.727	+	2.59953	7.05587	+	1.11408
			-	0.185681		-	0.928404		-	0		-	0.928404		-	0.185681		-	1.85681
SS	1.5	9.28404	+	1.85681	10.0268	+	2.22817	8.16995	+	2.59953	8.91268	+	2.97089	17.454	+	4.45634	18.9394	+	5.19906
			-	2.22817		-	1.48545		-	4.08498		-	2.97089		-	6.31315		-	4.45634
(49 - 81)	3	5.38474	+	0.928404	4.64202	+	0.742723	1.67113	+	0.557042	1.29977	+	0.371362	7.05587	+	1.48545	5.94178	+	1.11408
			-	0.557042		-	0.742723		-	0.371362		-	0.371362		-	0.928404		-	1.11408
SU	1.5	11.5122	+	0.371362	10.7695	+	2.97089	9.28404	+	0	13.369	+	7.79859	20.7962	+	0.371362	24.1385	+	10.7695
			-	1.48545		-	1.11408		-	5.57042		-	3.34225		-	7.05587		-	4.45634
(88 - 51)	3	6.12747	+	1.11408	4.64202	+	1.67113	2.04249	+	0.928404	1.29977	+	0.742723	8.16995	+	2.04249	5.94178	+	2.41385
			-	0		-	1.67113		-	0		-	2.41385		-	0		-	4.08498
TA	1.5	8.54132	+	0.742723	10.0268	+	1.85681	9.28404	+	1.11408	9.28404	+	4.08498	17.8254	+	1.85681	19.3108	+	5.94178
			-	1.85681		-	1.48545		-	5.94178		-	5.57042		-	7.79859		-	7.05587
(62 - 62)	3	5.01338	+	0.928404	4.64202	+	0.185681	2.41385	+	0.928404	1.67113	+	0	7.42723	+	1.85681	6.31315	+	0.185681
			-	0.371362		-	1.29977		-	0.742723		-	1.67113		-	1.11408		-	2.97089
TD	1.5	8.54132	+	1.11408	7.42723	+	1.11408	8.54132	+	1.85681	4.45634	+	1.11408	17.0826	+	2.97089	11.8836	+	2.22817
			-	0		-	1.11408		-	0		-	1.48545		-	0		-	2.59953
(241 - 125)	3	4.64202	+	0.557042	4.27066	+	0.371362	2.59953	+	0.742723	1.67113	+	0.371362	7.24155	+	1.29977	5.94178	+	0.742723
			-	0.185681		-	0.557042		-	0		-	0.557042		-	0.185681		-	1.11408
TI	1.5	11.5122	+	0.371362	10.7695	+	0	12.2549	+	0	10.3981	+	0	23.7671	+	0.371362	21.1676	+	0
			-	0.742723		-	0.742723		-	2.22817		-	2.22817		-	2.97089		-	2.97089
(286 - 282)	3	5.38474	+	0.557042	4.45634	+	0.185681	1.29977	+	0.371362	0.928404	+	0	6.68451	+	0.928404	5.38474	+	0.185681
			-	0		-	0.557042		-	0		-	0.371362		-	0		-	0.928404
TK	1.5	6.31315	+	1.11408	7.05587	+	0.742723	11.8836	+	2.22817	14.4831	+	2.22817	18.1967	+	3.34225	21.539	+	2.97089
			-	1.11408		-	0.742723		-	2.97089		-	2.22817		-	4.08498		-	2.97089
(228 - 274)	3	5.01338	+	0.185681	4.45634	+	0	1.85681	+	0	1.85681	+	0	6.87019	+	0.185681	6.31315	+	0
			-	0.557042		-	0.742723		-	0.742723		-	0.742723		-	1.29977		-	1.48545
TO	1.5	10.0268	+	1.11408	10.0268	+	3.34225	9.28404	+	2.59953	9.28404	+	5.19906	19.3108	+	3.71362	19.3108	+	8.54132
			-	1.85681		-	1.48545		-	7.05587		-	3.34225		-	8.91268		-	4.8277
(79 - 40)	3	4.64202	+	0.185681	4.8277	+	1.11408	1.67113	+	0	1.29977	+	0.371362	6.31315	+	0.185681	6.12747	+	1.48545
			-	1.11408		-	1.85681		-	1.29977		-	2.22817		-	2.41385		-	4.08498
UI	1.5	4.8277	+	0.371362	7.79859	+	2.59953	2.59953	+	0	4.45634	+	2.22817	7.42723	+	0.371362	12.2549	+	4.8277
			-	0.371362		-	0.742723		-	0		-	0.742723		-	0.371362		-	1.48545
(232 - 100)	3	2.78521	+	0.185681	2.97089	+	0.185681	0.742723	+	0	0.742723	+	0	3.52793	+	0.185681	3.71362	+	0.185681
			-	0		-	0.185681		-	0		-	0		-	0		-	0.185681
UK	1.5	10.0268	+	0.371362	9.6554	+	0.371362	10.0268	+	0.371362	7.79859	+	0.371362	20.0535	+	0.742723	17.454	+	0.742723
			-	0.371362		-	1.11408		-	0.742723		-	2.59953		-	1.11408		-	3.71362
(306 - 250)	3	4.64202	+	0	5.01338	+	0.371362	1.48545	+	0	1.67113	+	0.185681	6.12747	+	0	6.68451	+	0.557042
			-	0.185681		-	0		-	0		-	0		-	0.185681		-	0
UM	1.5	7.42723	+	0	7.42723	+	0.742723	5.57042	+	0	4.8277	+	0.742723	12.9977	+	0	12.2549	+	1.48545
			-	1.85681		-	1.11408		-	2.97089		-	1.48545		-	4.8277		-	2.59953
(268 - 142)	3	4.64202	+	0.928404	4.8277	+	0.371362	1.48545	+	0.557042	1.67113	+	0.185681	6.12747	+	1.48545	6.49883	+	0.557042
			-	0		-	0.185681		-	0		-	0		-	0		-	0.185681
US	1.5	5.94178	+	1.85681	4.8277	+	1.85681	7.05587	+	2.59953	3.34225	+	1.11408	12.9977	+	4.45634	8.16995	+	2.97089
			-	1.48545		-	2.97089		-	2.22817		-	2.97089		-	3.71362		-	5.94178
(120 - 61)	3	4.8277	+	0.185681	4.27066	+	0.742723	3.8993	+	0	1.85681	+	0.557042	8.727	+	0.185681	6.12747	+	1.29977
			-	0.185681		-	0.742723		-	0		-	0.742723		-	0.185681		-	1.48545
UW	1.5	9.6554	+	2.22817	8.16995	+	1.11408	14.8545	+	5.57042	11.1408	+	2.97089	24.5099	+	7.79859	19.3108	+	4.08498
			-	0		-	0.371362		-	0		-	0		-	0		-	0.371362
(137 - 210)	3	5.01338	+	0.371362	4.8277	+	0.557042	2.41385	+	0.557042	1.85681	+	0.371362	7.42723	+	0.928404	6.68451	+	0.928404
			-	0.185681		-	0		-	0		-	0		-	0.185681		-	0
WK	1.5	6.68451	+	0.742723	7.79859	+	3.71362	1.48545	+	0	5.19906	+	3.34225	8.16995	+	0.742723	12.9977	+	7.05587
			-	3.71362		-	3.34225		-	2.97089		-	6.31315		-	6.68451		-	9.6554
(32 - 37)	3	4.08498	+	0.371362	3.52793	+	0.928404	0.557042	+	0	0.928404	+	0.371362	4.64202	+	0.371362	4.45634	+	1.29977
			-	1.11408		-	1.11408		-	0.557042		-	0.742723		-	1.67113		-	1.85681
YB	1.5	11.8836	+	1.48545	9.28404	+	0.371362	18.5681	+	5.19906	9.28404	+	1.11408	30.4516	+	6.68451	18.5681	+	1.48545
			-	0.371362		-	0.371362		-	2.22817		-	0		-	2.59953		-	0.371362
(130 - 209)	3	5.01338	+	0	4.27066	+	0.557042	1.67113	+	0	1.11408	+	0.371362	6.68451	+	0	5.38474	+	0.928404
			-	0.185681		-	0.185681		-	0		-	0		-	0.185681		-	0.185681
YG	1.5	8.16995	+	1.11408	6.68451	+	0.371362	10.0268	+	1.48545	6.68451	+	0.742723	18.1967	+	2.59953	13.369	+	1.11408
			-	0.742723		-	1.85681		-	2.22817		-	3.34225		-	2.97089		-	5.19906
(252 - 138)	3	5.01338	+	0	4.08498	+	0.185681	2.97089	+	0	1.85681	+	0	7.98427	+	0	5.94178	+	0.185681
			-	0		-	0		-	0		-	0.185681		-	0		-	0.185681
YH	1.5	11.5122	+	4.08498	3.34225	+	2.97089	11.8836	+	6.31315	1.48545	+	1.11408	23.3958	+	10.3981	4.8277	+	4.08498
			-	2.59953		-	2.59953		-	4.8277		-	1.11408		-	7.42723		-	3.71362
(56 - 32)	3	2.41385	+	0.557042	2.04249	+	1.85681	0.742723	+	0.185681	0.742723	+	0.557042	3.15657	+	0.742723	2.78521	+	2.41385
			-	0.928404		-	1.29977		-	0.371362		-	0.557042		-	1.29977		-	1.85681
YJ	1.5	10.0268	+	0.371362	7.79859	+	0	9.28404	+	1.11408	4.08498	+	0	19.3108	+	1.48545	11.8836	+	0
			-	0.371362		-	0.371362		-	0		-	0		-	0.371362		-	0.371362
(153 - 302)	3	5.19906	+	0.557042	5.19906	+	0.742723	2.04249	+	0.557042	1.67113	+	0.557042	7.24155	+	1.11408	6.87019	+	1.29977
			-	0.185681		-	0.185681		-	0		-	0		-	0.185681		-	0.185681
YN	1.5	11.1408	+	0.371362	12.6263	+	1.48545	10.0268	+	0.742723	14.8545	+	5.57042	21.1676	+	1.11408	27.4808	+	7.05587
			-	1.85681		-	0.742723		-	6.31315		-	1.48545		-	8.16995		-	2.22817
(114 - 176)	3	4.8277	+	0.185681	5.38474	+	0.185681	0.928404	+	0	1.11408	+	0	5.7561	+	0.185681	6.49883	+	0.185681
			-	0.742723		-	0.557042		-	0.742723		-	0.557042		-	1.48545		-	1.11408
ZA	1.5	10.7695	+	0.371362	7.79859	+	1.85681	9.28404	+	0.742723	4.8277	+	1.48545	20.0535	+	1.11408	12.6263	+	3.34225
			-	0		-	0.742723		-	0.742723		-	0.742723		-	0.742723		-	1.48545
(156 - 171)	3	5.01338	+	0.185681	4.45634	+	0.185681	1.67113	+	0	1.67113	+	0	6.68451	+	0.185681	6.12747	+	0.185681
			-	0.371362		-	0.185681		-	0.371362		-	0		-	0.742723		-	0.185681
ZU	1.5	6.68451	+	2.22817	9.28404	+	1.48545	10.7695	+	3.34225	11.8836	+	3.71362	17.454	+	5.57042	21.1676	+	5.19906
			-	1.85681		-	1.11408		-	4.8277		-	2.97089		-	6.68451		-	4.08498
(76 - 82)	3	4.45634	+	1.11408	5.19906	+	1.85681	4.27066	+	1.29977	1.67113	+	1.11408	8.727	+	2.41385	6.87019	+	2.97089
			-	0.557042		-	1.11408		-	0.742723		-	1.29977		-	1.29977		-	2.41385

## Sheet: Table S4
Table S4. Range of parameters for the multiple lapse time window analysis(MLTWA) and Q-1 values for the before-event period (BEP) and after-event period (AEP) of the Totori earthquake.
Station (Num. Obs BEP-AEP)	Freq. (Hz)	Qi-1 (x103)						Qs-1 (x103)						Qt-1 (x103)
		BEP			AEP			BEP			AEP			BEP			AEP
AI	1.5	5.57042	+	1.48545	6.68451	+	1.48545	2.59953	+	0.742723	3.34225	+	1.11408	8.16995	+	2.22817	10.0268	+	2.59953
			-	1.85681		-	2.22817		-	1.48545		-	2.59953		-	3.34225		-	4.8277
(43 - 42)	3	3.15657	+	0.185681	3.71362	+	0.928404	0.928404	+	0	1.11408	+	0.371362	4.08498	+	0.185681	4.8277	+	1.29977
			-	1.48545		-	0.928404		-	0.928404		-	0.928404		-	2.41385		-	1.85681
AK	1.5	8.16995	+	2.97089	7.05587	+	0.742723	11.8836	+	6.31315	8.54132	+	1.11408	20.0535	+	9.28404	15.5972	+	1.85681
			-	1.85681		-	2.59953		-	6.68451		-	8.16995		-	8.54132		-	10.7695
(43 - 36)	3	4.27066	+	0.371362	4.45634	+	1.11408	1.67113	+	0.371362	2.04249	+	0.928404	5.94178	+	0.742723	6.49883	+	2.04249
			-	0.371362		-	0.557042		-	0.371362		-	0.742723		-	0.742723		-	1.29977
BS	1.5	3.71362	+	2.22817	4.45634	+	1.48545	1.48545	+	0.742723	2.22817	+	0.742723	5.19906	+	2.97089	6.68451	+	2.22817
			-	4.45634		-	2.97089		-	2.59953		-	2.22817		-	7.05587		-	5.19906
(35 - 37)	3	3.34225	+	1.29977	2.97089	+	0.557042	0.928404	+	0.371362	1.11408	+	0.185681	4.27066	+	1.67113	4.08498	+	0.742723
			-	1.11408		-	1.67113		-	0.557042		-	1.48545		-	1.67113		-	3.15657
CH	1.5	5.19906	+	1.85681	5.19906	+	1.85681	2.22817	+	1.11408	1.85681	+	0.742723	7.42723	+	2.97089	7.05587	+	2.59953
			-	1.85681		-	4.45634		-	1.11408		-	4.08498		-	2.97089		-	8.54132
(44 - 42)	3	2.59953	+	0.371362	4.27066	+	0.742723	0.742723	+	0.185681	1.67113	+	0.371362	3.34225	+	0.557042	5.94178	+	1.11408
			-	0.928404		-	1.11408		-	0.371362		-	1.29977		-	1.29977		-	2.41385
FK	1.5	5.57042	+	1.11408	4.8277	+	1.11408	2.59953	+	0.742723	2.59953	+	0.371362	8.16995	+	1.85681	7.42723	+	1.48545
			-	1.48545		-	2.22817		-	1.48545		-	2.59953		-	2.97089		-	4.8277
(48 - 49)	3	2.78521	+	1.85681	2.78521	+	1.11408	0.557042	+	0.371362	0.742723	+	0.371362	3.34225	+	2.22817	3.52793	+	1.48545
			-	1.29977		-	0.185681		-	0.557042		-	0		-	1.85681		-	0.185681
HH	1.5	7.42723	+	4.08498	12.9977	+	2.59953	7.79859	+	4.8277	20.4249	+	7.05587	15.2258	+	8.91268	33.4225	+	9.6554
			-	2.59953		-	2.22817		-	5.94178		-	5.57042		-	8.54132		-	7.79859
(36 - 48)	3	2.78521	+	1.48545	4.45634	+	1.29977	1.48545	+	0.742723	2.97089	+	1.29977	4.27066	+	2.22817	7.42723	+	2.59953
			-	1.48545		-	1.11408		-	1.11408		-	1.67113		-	2.59953		-	2.78521
HI	1.5	7.05587	+	1.85681	10.3981	+	4.08498	1.85681	+	0.742723	4.08498	+	2.97089	8.91268	+	2.59953	14.4831	+	7.05587
			-	3.71362		-	1.85681		-	3.71362		-	2.59953		-	7.42723		-	4.45634
(46 - 42)	3	3.71362	+	0.742723	4.08498	+	0.557042	0.742723	+	0.185681	0.742723	+	0.185681	4.45634	+	0.928404	4.8277	+	0.742723
			-	0.742723		-	1.85681		-	0.371362		-	1.29977		-	1.11408		-	3.15657
HK	1.5	8.54132	+	3.34225	8.54132	+	2.59953	8.54132	+	4.45634	8.16995	+	3.71362	17.0826	+	7.79859	16.7113	+	6.31315
			-	1.85681		-	0.742723		-	4.08498		-	1.48545		-	5.94178		-	2.22817
(64 - 56)	3	3.34225	+	1.29977	3.34225	+	0.928404	1.67113	+	0.742723	1.67113	+	0.557042	5.01338	+	2.04249	5.01338	+	1.48545
			-	1.11408		-	0.557042		-	1.29977		-	0.557042		-	2.41385		-	1.11408
HM	1.5	5.57042	+	1.85681	4.8277	+	0.371362	1.85681	+	0.742723	1.48545	+	0	7.42723	+	2.59953	6.31315	+	0.371362
			-	1.85681		-	2.59953		-	1.11408		-	1.48545		-	2.97089		-	4.08498
(57 - 71)	3	2.97089	+	0.185681	3.15657	+	0.557042	0.742723	+	0	0.742723	+	0.185681	3.71362	+	0.185681	3.8993	+	0.742723
			-	0.185681		-	0.185681		-	0		-	0		-	0.185681		-	0.185681
HS	1.5	2.22817	+	1.85681	3.71362	+	3.34225	1.48545	+	0.371362	2.97089	+	1.48545	3.71362	+	2.22817	6.68451	+	4.8277
			-	4.8277		-	5.57042		-	4.08498		-	7.05587		-	8.91268		-	12.6263
(21 - 21)	3	1.85681	+	0.557042	2.04249	+	1.48545	0.557042	+	0	0.742723	+	0.371362	2.41385	+	0.557042	2.78521	+	1.85681
			-	1.67113		-	0.928404		-	0.742723		-	0.371362		-	2.41385		-	1.29977
HT	1.5	5.19906	+	1.11408	6.31315	+	1.85681	1.48545	+	0.371362	1.85681	+	0.742723	6.68451	+	1.48545	8.16995	+	2.59953
			-	4.08498		-	1.48545		-	2.97089		-	1.11408		-	7.05587		-	2.59953
(68 - 74)	3	2.97089	+	0.557042	2.41385	+	0.185681	0.742723	+	0.185681	0.557042	+	0	3.71362	+	0.742723	2.97089	+	0.185681
			-	0.928404		-	1.11408		-	0.371362		-	0.557042		-	1.29977		-	1.67113
IK	1.5	5.94178	+	3.71362	3.34225	+	1.85681	5.57042	+	3.34225	2.22817	+	0.742723	11.5122	+	7.05587	5.57042	+	2.59953
			-	2.97089		-	3.71362		-	5.94178		-	3.34225		-	8.91268		-	7.05587
(38 - 38)	3	2.04249	+	0.557042	2.41385	+	0.185681	0.742723	+	0.185681	0.742723	+	0	2.78521	+	0.742723	3.15657	+	0.185681
			-	0.928404		-	0.371362		-	0.371362		-	0		-	1.29977		-	0.371362
IW	1.5	4.8277	+	0.742723	4.8277	+	0.742723	1.11408	+	0	1.48545	+	0	5.94178	+	0.742723	6.31315	+	0.742723
			-	0.742723		-	0.371362		-	0.371362		-	0		-	1.11408		-	0.371362
(46 - 66)	3	2.97089	+	0.371362	2.97089	+	0.185681	0.557042	+	0	0.742723	+	0	3.52793	+	0.371362	3.71362	+	0.185681
			-	0.185681		-	0.185681		-	0		-	0		-	0.185681		-	0.185681
JN	1.5	6.68451	+	1.85681	7.79859	+	1.11408	3.34225	+	1.48545	4.45634	+	1.11408	10.0268	+	3.34225	12.2549	+	2.22817
			-	5.94178		-	2.97089		-	12.2549		-	4.08498		-	18.1967		-	7.05587
(37 - 30)	3	4.27066	+	1.67113	4.08498	+	1.29977	1.67113	+	1.11408	1.48545	+	0.742723	5.94178	+	2.78521	5.57042	+	2.04249
			-	1.48545		-	0.557042		-	1.85681		-	0.742723		-	3.34225		-	1.29977
JO	1.5	7.42723	+	2.59953	5.19906	+	2.59953	5.57042	+	2.59953	4.08498	+	1.85681	12.9977	+	5.19906	9.28404	+	4.45634
			-	2.59953		-	1.11408		-	4.45634		-	1.48545		-	7.05587		-	2.59953
(49 - 51)	3	4.27066	+	2.22817	3.71362	+	0.185681	2.04249	+	1.48545	1.67113	+	0	6.31315	+	3.71362	5.38474	+	0.185681
			-	0.742723		-	1.48545		-	0.742723		-	1.48545		-	1.48545		-	2.97089
KA	1.5	9.28404	+	2.22817	7.42723	+	4.45634	4.45634	+	1.85681	1.11408	+	0.742723	13.7404	+	4.08498	8.54132	+	5.19906
			-	2.59953		-	6.31315		-	4.8277		-	4.08498		-	7.42723		-	10.3981
(61 - 52)	3	3.71362	+	0.185681	4.45634	+	2.41385	0.557042	+	0	0.742723	+	0.557042	4.27066	+	0.185681	5.19906	+	2.97089
			-	0.742723		-	0.742723		-	0.185681		-	0.371362		-	0.928404		-	1.11408
KC	1.5	4.8277	+	0.371362	6.31315	+	1.85681	1.48545	+	0	2.22817	+	0.742723	6.31315	+	0.371362	8.54132	+	2.59953
			-	4.45634		-	0.371362		-	2.97089		-	0		-	7.42723		-	0.371362
(54 - 62)	3	2.97089	+	1.11408	3.34225	+	0.371362	1.11408	+	0.557042	1.11408	+	0.185681	4.08498	+	1.67113	4.45634	+	0.557042
			-	0.928404		-	0.742723		-	0.557042		-	0.557042		-	1.48545		-	1.29977
KE	1.5	10.0268	+	1.85681	11.5122	+	1.48545	7.05587	+	2.97089	8.54132	+	2.97089	17.0826	+	4.8277	20.0535	+	4.45634
			-	1.11408		-	1.48545		-	2.97089		-	4.45634		-	4.08498		-	5.94178
(48 - 56)	3	5.19906	+	1.29977	5.57042	+	0.371362	1.67113	+	0.928404	1.67113	+	0	6.87019	+	2.22817	7.24155	+	0.371362
			-	0.557042		-	0.185681		-	0.371362		-	0		-	0.928404		-	0.185681
KG	1.5	5.19906	+	0.742723	5.57042	+	1.85681	1.48545	+	0.371362	1.48545	+	0.371362	6.68451	+	1.11408	7.05587	+	2.22817
			-	3.71362		-	2.59953		-	1.85681		-	1.85681		-	5.57042		-	4.45634
(41 - 31)	3	3.34225	+	0.557042	3.71362	+	0.557042	0.742723	+	0.185681	0.742723	+	0.185681	4.08498	+	0.742723	4.45634	+	0.742723
			-	2.04249		-	0.928404		-	1.48545		-	0.371362		-	3.52793		-	1.29977
KH	1.5	8.91268	+	3.34225	7.42723	+	4.08498	16.3399	+	8.91268	9.28404	+	5.94178	25.2526	+	12.2549	16.7113	+	10.0268
			-	2.22817		-	1.48545		-	9.28404		-	2.97089		-	11.5122		-	4.45634
(46 - 50)	3	4.8277	+	1.48545	3.8993	+	0.742723	4.64202	+	2.59953	2.22817	+	0.557042	9.46972	+	4.08498	6.12747	+	1.29977
			-	0.928404		-	1.29977		-	2.22817		-	2.04249		-	3.15657		-	3.34225
KI	1.5	4.45634	+	2.59953	5.57042	+	2.97089	2.97089	+	1.48545	4.45634	+	2.22817	7.42723	+	4.08498	10.0268	+	5.19906
			-	3.34225		-	0.742723		-	4.08498		-	1.11408		-	7.42723		-	1.85681
(37 - 42)	3	2.22817	+	0.371362	2.22817	+	0.557042	0.742723	+	0	0.742723	+	0.185681	2.97089	+	0.371362	2.97089	+	0.742723
			-	0.185681		-	0.928404		-	0		-	0.371362		-	0.185681		-	1.29977
KM	1.5	7.42723	+	1.48545	8.16995	+	1.48545	3.34225	+	1.11408	4.8277	+	1.48545	10.7695	+	2.59953	12.9977	+	2.97089
			-	2.22817		-	1.85681		-	2.97089		-	2.59953		-	5.19906		-	4.45634
(63 - 60)	3	3.34225	+	0.185681	3.52793	+	0.742723	0.557042	+	0	1.11408	+	0.371362	3.8993	+	0.185681	4.64202	+	1.11408
			-	0.557042		-	0.371362		-	0.185681		-	0		-	0.742723		-	0.371362
KN	1.5	4.8277	+	2.97089	7.05587	+	1.11408	2.22817	+	1.11408	4.45634	+	1.11408	7.05587	+	4.08498	11.5122	+	2.22817
			-	2.59953		-	1.11408		-	1.85681		-	1.48545		-	4.45634		-	2.59953
(34 - 60)	3	3.15657	+	1.29977	3.8993	+	0.185681	1.11408	+	0.557042	1.11408	+	0	4.27066	+	1.85681	5.01338	+	0.185681
			-	0.185681		-	0.371362		-	0		-	0		-	0.185681		-	0.371362
KS	1.5	4.45634	+	1.11408	5.94178	+	1.85681	1.85681	+	0.371362	3.34225	+	1.11408	6.31315	+	1.48545	9.28404	+	2.97089
			-	2.97089		-	0.742723		-	2.22817		-	0.742723		-	5.19906		-	1.48545
(59 - 72)	3	2.41385	+	0.371362	3.52793	+	1.11408	0.928404	+	0.185681	1.67113	+	0.742723	3.34225	+	0.557042	5.19906	+	1.85681
			-	1.11408		-	0.185681		-	0.742723		-	0		-	1.85681		-	0.185681
KT	1.5	11.1408	+	4.45634	8.54132	+	2.59953	8.54132	+	6.31315	3.34225	+	1.48545	19.6822	+	10.7695	11.8836	+	4.08498
			-	1.48545		-	6.31315		-	3.34225		-	15.2258		-	4.8277		-	21.539
(45 - 16)	3	4.27066	+	1.29977	4.27066	+	1.67113	1.11408	+	0.557042	1.11408	+	0.557042	5.38474	+	1.85681	5.38474	+	2.22817
			-	1.67113		-	2.41385		-	1.85681		-	4.27066		-	3.52793		-	6.68451
MH	1.5	5.57042	+	2.22817	7.42723	+	2.59953	15.9685	+	5.94178	16.7113	+	7.42723	21.539	+	8.16995	24.1385	+	10.0268
			-	3.34225		-	1.48545		-	13.7404		-	4.8277		-	17.0826		-	6.31315
(38 - 33)	3	4.08498	+	0.928404	3.71362	+	0.371362	2.04249	+	0.742723	1.67113	+	0.371362	6.12747	+	1.67113	5.38474	+	0.742723
			-	1.11408		-	0.928404		-	1.48545		-	1.11408		-	2.59953		-	2.04249
MI	1.5	10.0268	+	2.59953	11.1408	+	3.34225	13.7404	+	7.05587	14.8545	+	8.91268	23.7671	+	9.6554	25.9953	+	12.2549
			-	1.85681		-	4.08498		-	8.16995		-	14.8545		-	10.0268		-	18.9394
(35 - 20)	3	3.8993	+	1.48545	6.49883	+	2.59953	1.11408	+	0.557042	5.94178	+	4.64202	5.01338	+	2.04249	12.4406	+	7.24155
			-	1.29977		-	2.41385		-	1.11408		-	8.91268		-	2.41385		-	11.3265
MO	1.5	12.2549	+	3.34225	12.2549	+	2.97089	8.16995	+	4.8277	7.42723	+	4.08498	20.4249	+	8.16995	19.6822	+	7.05587
			-	2.59953		-	1.85681		-	10.0268		-	4.45634		-	12.6263		-	6.31315
(37 - 47)	3	5.19906	+	1.29977	5.7561	+	0.185681	1.11408	+	0.557042	1.67113	+	0	6.31315	+	1.85681	7.42723	+	0.185681
			-	2.22817		-	0.185681		-	2.97089		-	0		-	5.19906		-	0.185681
MY	1.5	8.91268	+	2.22817	12.6263	+	3.34225	5.57042	+	2.59953	18.5681	+	10.0268	14.4831	+	4.8277	31.1944	+	13.369
			-	2.97089		-	1.48545		-	5.57042		-	7.79859		-	8.54132		-	9.28404
(36 - 47)	3	4.27066	+	1.29977	5.01338	+	0.371362	1.11408	+	0.557042	2.04249	+	0.371362	5.38474	+	1.85681	7.05587	+	0.742723
			-	1.11408		-	1.67113		-	0.928404		-	2.97089		-	2.04249		-	4.64202
MZ	1.5	8.91268	+	1.85681	8.91268	+	1.85681	8.16995	+	2.59953	9.28404	+	3.71362	17.0826	+	4.45634	18.1967	+	5.57042
			-	2.22817		-	2.97089		-	6.68451		-	9.28404		-	8.91268		-	12.2549
(39 - 31)	3	4.64202	+	0.742723	5.01338	+	1.67113	1.11408	+	0.371362	1.67113	+	1.11408	5.7561	+	1.11408	6.68451	+	2.78521
			-	0.557042		-	1.11408		-	0.557042		-	1.29977		-	1.11408		-	2.41385
NI	1.5	8.16995	+	2.97089	8.16995	+	2.22817	2.97089	+	1.48545	3.34225	+	1.85681	11.1408	+	4.45634	11.5122	+	4.08498
			-	3.71362		-	1.48545		-	6.31315		-	1.48545		-	10.0268		-	2.97089
(38 - 56)	3	4.08498	+	1.11408	4.64202	+	1.85681	1.11408	+	0.557042	1.67113	+	1.11408	5.19906	+	1.67113	6.31315	+	2.97089
			-	1.11408		-	0.371362		-	0.928404		-	0.371362		-	2.04249		-	0.742723
OC	1.5	5.94178	+	1.11408	7.79859	+	2.59953	2.22817	+	0.742723	4.08498	+	1.85681	8.16995	+	1.85681	11.8836	+	4.45634
			-	2.59953		-	1.11408		-	1.85681		-	1.48545		-	4.45634		-	2.59953
(54 - 68)	3	3.34225	+	0.557042	2.97089	+	0.185681	0.742723	+	0.185681	0.557042	+	0	4.08498	+	0.742723	3.52793	+	0.185681
			-	0.371362		-	1.29977		-	0		-	0.557042		-	0.371362		-	1.85681
OH	1.5	6.31315	+	1.85681	7.05587	+	0.742723	2.97089	+	1.11408	3.34225	+	0.371362	9.28404	+	2.97089	10.3981	+	1.11408
			-	1.48545		-	3.34225		-	1.48545		-	4.8277		-	2.97089		-	8.16995
(50 - 41)	3	3.52793	+	1.29977	3.52793	+	0.185681	1.11408	+	0.557042	1.11408	+	0.185681	4.64202	+	1.85681	4.64202	+	0.371362
			-	0.371362		-	0.742723		-	0.185681		-	0.371362		-	0.557042		-	1.11408
OY	1.5	7.79859	+	1.85681	6.68451	+	2.97089	4.45634	+	1.48545	3.34225	+	1.85681	12.2549	+	3.34225	10.0268	+	4.8277
			-	4.08498		-	1.85681		-	5.57042		-	2.22817		-	9.6554		-	4.08498
(46 - 38)	3	2.59953	+	0.185681	3.71362	+	0.371362	0.557042	+	0	1.11408	+	0.185681	3.15657	+	0.185681	4.8277	+	0.557042
			-	0.557042		-	0.371362		-	0.185681		-	0		-	0.742723		-	0.371362
QM	1.5	4.8277	+	1.85681	4.45634	+	0.371362	2.22817	+	0.742723	2.22817	+	0	7.05587	+	2.59953	6.68451	+	0.371362
			-	0.742723		-	3.71362		-	0		-	3.34225		-	0.742723		-	7.05587
(52 - 44)	3	3.71362	+	0.928404	3.15657	+	0.928404	1.11408	+	0.371362	1.11408	+	0.371362	4.8277	+	1.29977	4.27066	+	1.29977
			-	0.557042		-	0.928404		-	0.371362		-	0.557042		-	0.928404		-	1.48545
SA	1.5	8.54132	+	1.48545	8.54132	+	0.742723	4.45634	+	1.48545	4.08498	+	0.742723	12.9977	+	2.97089	12.6263	+	1.48545
			-	1.85681		-	2.97089		-	2.97089		-	5.19906		-	4.8277		-	8.16995
(65 - 76)	3	3.71362	+	1.11408	3.8993	+	0.185681	1.11408	+	0.557042	1.11408	+	0	4.8277	+	1.67113	5.01338	+	0.185681
			-	0.371362		-	0.185681		-	0		-	0		-	0.371362		-	0.185681
SD	1.5	6.31315	+	0.742723	9.6554	+	1.85681	1.48545	+	0	3.34225	+	1.11408	7.79859	+	0.742723	12.9977	+	2.97089
			-	3.34225		-	2.59953		-	2.97089		-	4.08498		-	6.31315		-	6.68451
(40 - 49)	3	4.08498	+	0.557042	5.7561	+	0.742723	0.928404	+	0.185681	1.67113	+	0.557042	5.01338	+	0.742723	7.42723	+	1.29977
			-	0.928404		-	0.371362		-	0.557042		-	0.371362		-	1.48545		-	0.742723
SG	1.5	4.8277	+	1.48545	5.19906	+	0.371362	2.22817	+	0.742723	2.22817	+	0	7.05587	+	2.22817	7.42723	+	0.371362
			-	3.71362		-	1.11408		-	3.71362		-	0.742723		-	7.42723		-	1.85681
(61 - 64)	3	2.41385	+	0.557042	3.34225	+	0.185681	0.742723	+	0.185681	1.11408	+	0	3.15657	+	0.742723	4.45634	+	0.185681
			-	1.48545		-	0.185681		-	0.928404		-	0		-	2.41385		-	0.185681
SH	1.5	4.08498	+	1.48545	8.16995	+	1.85681	2.97089	+	0.742723	8.54132	+	2.97089	7.05587	+	2.22817	16.7113	+	4.8277
			-	4.45634		-	2.22817		-	5.57042		-	4.08498		-	10.0268		-	6.31315
(45 - 63)	3	2.78521	+	0.371362	3.15657	+	0.371362	1.11408	+	0.185681	1.29977	+	0.185681	3.8993	+	0.557042	4.45634	+	0.557042
			-	1.11408		-	0.185681		-	0.557042		-	0		-	1.67113		-	0.185681
SK	1.5	11.5122	+	2.59953	11.5122	+	1.48545	9.6554	+	4.45634	11.8836	+	3.34225	21.1676	+	7.05587	23.3958	+	4.8277
			-	1.11408		-	2.59953		-	2.97089		-	8.91268		-	4.08498		-	11.5122
(43 - 40)	3	4.45634	+	0.742723	5.94178	+	0.742723	0.742723	+	0.185681	1.67113	+	0.557042	5.19906	+	0.928404	7.61291	+	1.29977
			-	0.742723		-	1.11408		-	0.371362		-	1.29977		-	1.11408		-	2.41385
SN	1.5	5.94178	+	1.85681	4.08498	+	0.742723	2.22817	+	0.742723	1.48545	+	0.371362	8.16995	+	2.59953	5.57042	+	1.11408
			-	1.11408		-	2.97089		-	0.742723		-	1.48545		-	1.85681		-	4.45634
(57 - 40)	3	3.15657	+	0.371362	2.59953	+	0.185681	0.557042	+	0	0.371362	+	0	3.71362	+	0.371362	2.97089	+	0.185681
			-	0.928404		-	1.11408		-	0.371362		-	0.371362		-	1.29977		-	1.48545
SS	1.5	10.0268	+	1.11408	9.28404	+	0.742723	5.57042	+	1.48545	3.34225	+	0	15.5972	+	2.59953	12.6263	+	0.742723
			-	1.85681		-	1.11408		-	3.71362		-	1.11408		-	5.57042		-	2.22817
(41 - 40)	3	4.8277	+	1.29977	5.01338	+	0.928404	1.11408	+	0.557042	1.67113	+	0.742723	5.94178	+	1.85681	6.68451	+	1.67113
			-	1.11408		-	0.371362		-	0.928404		-	0.371362		-	2.04249		-	0.742723
SU	1.5	7.79859	+	2.22817	8.16995	+	2.22817	2.97089	+	1.11408	4.08498	+	1.85681	10.7695	+	3.34225	12.2549	+	4.08498
			-	2.59953		-	2.22817		-	2.97089		-	2.97089		-	5.57042		-	5.19906
(41 - 34)	3	3.71362	+	0.371362	4.64202	+	1.29977	0.557042	+	0	1.11408	+	0.557042	4.27066	+	0.371362	5.7561	+	1.85681
			-	1.11408		-	0.928404		-	0.557042		-	0.557042		-	1.67113		-	1.48545
SY	1.5	6.68451	+	2.97089	8.16995	+	0.742723	4.08498	+	2.22817	5.57042	+	1.11408	10.7695	+	5.19906	13.7404	+	1.85681
			-	1.11408		-	2.22817		-	0.371362		-	2.97089		-	1.48545		-	5.19906
(48 - 50)	3	3.52793	+	0.557042	4.08498	+	0.928404	1.48545	+	0.371362	1.67113	+	0.557042	5.01338	+	0.928404	5.7561	+	1.48545
			-	0.742723		-	0.557042		-	0.557042		-	0.371362		-	1.29977		-	0.928404
TA	1.5	5.94178	+	2.59953	5.57042	+	1.48545	4.08498	+	1.85681	2.97089	+	0.742723	10.0268	+	4.45634	8.54132	+	2.22817
			-	1.48545		-	2.22817		-	1.48545		-	2.59953		-	2.97089		-	4.8277
(68 - 68)	3	3.34225	+	0.742723	2.78521	+	0.185681	1.48545	+	0.371362	1.29977	+	0	4.8277	+	1.11408	4.08498	+	0.185681
			-	0.557042		-	0.185681		-	0.557042		-	0		-	1.11408		-	0.185681
TK	1.5	5.57042	+	2.59953	5.57042	+	1.48545	2.97089	+	1.11408	2.59953	+	0.742723	8.54132	+	3.71362	8.16995	+	2.22817
			-	2.59953		-	0.742723		-	2.22817		-	0.371362		-	4.8277		-	1.11408
(55 - 50)	3	2.97089	+	1.11408	3.71362	+	1.29977	1.48545	+	0.557042	1.67113	+	0.742723	4.45634	+	1.67113	5.38474	+	2.04249
			-	1.29977		-	0.557042		-	1.29977		-	0.557042		-	2.59953		-	1.11408
TN	1.5	7.79859	+	0.371362	8.54132	+	2.22817	3.34225	+	0	5.57042	+	2.22817	11.1408	+	0.371362	14.1117	+	4.45634
			-	3.71362		-	1.85681		-	6.31315		-	3.71362		-	10.0268		-	5.57042
(63 - 64)	3	3.8993	+	0.557042	4.08498	+	1.29977	0.742723	+	0.185681	1.11408	+	0.557042	4.64202	+	0.742723	5.19906	+	1.85681
			-	0.742723		-	0.185681		-	0.371362		-	0		-	1.11408		-	0.185681
TO	1.5	7.79859	+	2.59953	5.94178	+	1.11408	5.19906	+	2.59953	4.08498	+	1.11408	12.9977	+	5.19906	10.0268	+	2.22817
			-	1.48545		-	2.22817		-	1.85681		-	2.97089		-	3.34225		-	5.19906
(44 - 70)	3	2.97089	+	0.557042	2.97089	+	0.185681	0.928404	+	0.185681	1.11408	+	0	3.8993	+	0.742723	4.08498	+	0.185681
			-	0.928404		-	0.742723		-	0.557042		-	0.371362		-	1.48545		-	1.11408
TR	1.5	8.16995	+	1.85681	6.31315	+	0.371362	4.08498	+	1.85681	2.22817	+	0	12.2549	+	3.71362	8.54132	+	0.371362
			-	0.742723		-	1.48545		-	0		-	1.11408		-	0.742723		-	2.59953
(72 - 75)	3	3.8993	+	1.11408	3.15657	+	0.185681	1.11408	+	0.557042	0.742723	+	0	5.01338	+	1.67113	3.8993	+	0.185681
			-	0.185681		-	0.928404		-	0		-	0.371362		-	0.185681		-	1.29977
TT	1.5	6.31315	+	0.742723	7.79859	+	5.94178	1.48545	+	0	1.48545	+	1.11408	7.79859	+	0.742723	9.28404	+	7.05587
			-	2.97089		-	7.42723		-	1.48545		-	8.16995		-	4.45634		-	15.5972
(35 - 18)	3	2.78521	+	1.29977	3.15657	+	2.04249	0.742723	+	0.371362	0.557042	+	0.371362	3.52793	+	1.67113	3.71362	+	2.41385
			-	0.742723		-	4.08498		-	0.371362		-	5.38474		-	1.11408		-	9.46972
WA	1.5	7.42723	+	1.48545	10.3981	+	2.22817	4.45634	+	1.11408	9.28404	+	3.71362	11.8836	+	2.59953	19.6822	+	5.94178
			-	2.97089		-	0.742723		-	4.8277		-	2.59953		-	7.79859		-	3.34225
(47 - 57)	3	5.19906	+	1.85681	4.08498	+	0.185681	4.08498	+	2.59953	1.67113	+	0	9.28404	+	4.45634	5.7561	+	0.185681
			-	0.371362		-	0.557042		-	0.557042		-	0.371362		-	0.928404		-	0.928404
YB	1.5	6.31315	+	0.742723	6.31315	+	1.48545	2.22817	+	0.371362	2.22817	+	0.742723	8.54132	+	1.11408	8.54132	+	2.22817
			-	2.97089		-	2.59953		-	3.34225		-	2.22817		-	6.31315		-	4.8277
(50 - 42)	3	3.15657	+	0.371362	3.52793	+	0.742723	1.11408	+	0.185681	1.11408	+	0.371362	4.27066	+	0.557042	4.64202	+	1.11408
			-	1.11408		-	0.371362		-	0.928404		-	0.185681		-	2.04249		-	0.557042
YG	1.5	11.5122	+	1.85681	11.5122	+	3.34225	10.0268	+	4.45634	9.28404	+	5.94178	21.539	+	6.31315	20.7962	+	9.28404
			-	1.85681		-	0.742723		-	4.8277		-	0.742723		-	6.68451		-	1.48545
(44 - 52)	3	5.38474	+	0.742723	5.57042	+	2.04249	1.67113	+	0.557042	1.67113	+	1.11408	7.05587	+	1.29977	7.24155	+	3.15657
			-	1.11408		-	0.371362		-	1.67113		-	0		-	2.78521		-	0.371362
YM	1.5	11.5122	+	4.08498	8.16995	+	3.71362	8.54132	+	5.19906	3.34225	+	2.22817	20.0535	+	9.28404	11.5122	+	5.94178
			-	0.742723		-	1.85681		-	1.48545		-	1.85681		-	2.22817		-	3.71362
(52 - 38)	3	3.8993	+	0.371362	4.08498	+	0.185681	0.742723	+	0.185681	0.742723	+	0	4.64202	+	0.557042	4.8277	+	0.185681
			-	0.371362		-	0.185681		-	0		-	0		-	0.371362		-	0.185681
YS	1.5	7.79859	+	2.59953	9.6554	+	1.48545	2.22817	+	1.11408	3.34225	+	1.11408	10.0268	+	3.71362	12.9977	+	2.59953
			-	1.48545		-	1.11408		-	1.11408		-	0.742723		-	2.59953		-	1.85681
(54 - 70)	3	3.71362	+	0.742723	4.08498	+	0.185681	0.742723	+	0.185681	0.742723	+	0	4.45634	+	0.928404	4.8277	+	0.185681
			-	0.557042		-	0.742723		-	0.371362		-	0.371362		-	0.928404		-	1.11408

## Sheet: Table S5
Table S5. Range of parameters for the multiple lapse time window analysis(MLTWA) and Q-1 values for the before- event period (BEP) and after-event period (AEP) of the Gyeongju earthquake.
Station (Num. Obs BEP-AEP)	Freq. (Hz)	Qi-1 (x103)						Qs-1 (x103)						Qt-1 (x103)
		BEP			AEP			BEP			AEP			BEP			AEP
ADO	1.5	6.68451	+	1.85681	5.57042	+	1.85681	3.34225	+	1.11408	4.08498	+	1.48545	10.0268	+	2.97089	9.6554	+	3.34225
			-	1.11408		-	2.97089		-	1.11408		-	4.45634		-	2.22817		-	7.42723
(44 - 34)	3	1.67113	+	0.557042	1.48545	+	1.11408	0.742723	+	0.185681	0.742723	+	0.371362	2.41385	+	0.742723	2.22817	+	1.48545
			-	0.371362		-	0.371362		-	0		-	0		-	0.371362		-	0.371362
BON	1.5	5.94178	+	1.48545	5.57042	+	3.71362	2.22817	+	0.742723	2.59953	+	1.48545	8.16995	+	2.22817	8.16995	+	5.19906
			-	1.85681		-	1.85681		-	0.742723		-	1.48545		-	2.59953		-	3.34225
(42 - 39)	3	2.97089	+	0.928404	2.04249	+	0.742723	1.11408	+	0.371362	0.742723	+	0.185681	4.08498	+	1.29977	2.78521	+	0.928404
			-	0.371362		-	0.928404		-	0		-	0.371362		-	0.371362		-	1.29977
BUS	1.5	5.19906	+	2.97089	3.71362	+	1.48545	2.22817	+	1.11408	1.48545	+	0.371362	7.42723	+	4.08498	5.19906	+	1.85681
			-	2.97089		-	0.742723		-	2.22817		-	0		-	5.19906		-	0.742723
(30 - 25)	3	2.41385	+	0.742723	2.41385	+	1.48545	0.742723	+	0.185681	0.742723	+	0.371362	3.15657	+	0.928404	3.15657	+	1.85681
			-	0.928404		-	0.371362		-	0.371362		-	0		-	1.29977		-	0.371362
CEA	1.5	2.59953	+	1.11408	4.45634	+	4.08498	0.742723	+	0	1.48545	+	1.11408	3.34225	+	1.11408	5.94178	+	5.19906
			-	2.22817		-	2.59953		-	0.742723		-	0.742723		-	2.97089		-	3.34225
(23 - 20)	3	1.48545	+	1.29977	2.41385	+	2.22817	0.371362	+	0.185681	0.742723	+	0.557042	1.85681	+	1.48545	3.15657	+	2.78521
			-	1.29977		-	1.11408		-	0.371362		-	0.371362		-	1.67113		-	1.48545
CGD	1.5	1.85681	+	1.48545	5.57042	+	5.19906	1.11408	+	0.742723	2.59953	+	1.85681	2.97089	+	2.22817	8.16995	+	7.05587
			-	7.42723		-	5.19906		-	8.16995		-	6.68451		-	15.5972		-	11.8836
(10 - 11)	3	1.85681	+	1.67113	2.59953	+	1.29977	0.742723	+	0.557042	0.742723	+	0.371362	2.59953	+	2.22817	3.34225	+	1.67113
			-	0.742723		-	1.11408		-	0.371362		-	0.557042		-	1.11408		-	1.67113
CHJ	1.5	5.57042	+	0.742723	4.8277	+	1.85681	1.48545	+	0	1.48545	+	0.371362	7.05587	+	0.742723	6.31315	+	2.22817
			-	0.371362		-	5.19906		-	0		-	4.45634		-	0.371362		-	9.6554
(47 - 27)	3	2.41385	+	0.371362	2.78521	+	0.557042	0.557042	+	0	0.742723	+	0.185681	2.97089	+	0.371362	3.52793	+	0.742723
			-	0.371362		-	0.928404		-	0.185681		-	0.371362		-	0.557042		-	1.29977
CPR	1.5	4.8277	+	1.85681	5.94178	+	2.59953	1.48545	+	0.742723	2.22817	+	1.11408	6.31315	+	2.59953	8.16995	+	3.71362
			-	1.85681		-	0.742723		-	0.742723		-	0.371362		-	2.59953		-	1.11408
(29 - 36)	3	2.41385	+	1.11408	2.04249	+	0.557042	0.742723	+	0.371362	0.557042	+	0.185681	3.15657	+	1.48545	2.59953	+	0.742723
			-	0.928404		-	0.928404		-	0.371362		-	0.185681		-	1.29977		-	1.11408
DAG	1.5	6.68451	+	1.85681	6.31315	+	2.22817	3.34225	+	1.11408	2.22817	+	0.742723	10.0268	+	2.97089	8.54132	+	2.97089
			-	1.85681		-	2.22817		-	2.22817		-	2.22817		-	4.08498		-	4.45634
(51 - 32)	3	3.15657	+	0.557042	3.34225	+	0.557042	1.29977	+	0.185681	0.742723	+	0.185681	4.45634	+	0.742723	4.08498	+	0.742723
			-	0.185681		-	0.185681		-	0		-	0		-	0.185681		-	0.185681
EMS	1.5	5.19906	+	4.08498	2.97089	+	2.59953	2.22817	+	1.48545	1.11408	+	0.742723	7.42723	+	5.57042	4.08498	+	3.34225
			-	2.22817		-	2.22817		-	1.11408		-	0.742723		-	3.34225		-	2.97089
(10 - 23)	3	1.48545	+	1.29977	0.185681	+	0	0.742723	+	0.371362	0.185681	+	0	2.22817	+	1.67113	0.371362	+	0
			-	0.557042		-	0.557042		-	0		-	0		-	0.557042		-	0.557042
JEO	1.5	3.71362	+	1.11408	3.34225	+	1.85681	1.48545	+	0.371362	1.48545	+	0.371362	5.19906	+	1.48545	4.8277	+	2.22817
			-	0.742723		-	2.22817		-	0		-	0.742723		-	0.742723		-	2.97089
(41 - 28)	3	1.85681	+	0.557042	1.85681	+	0.371362	0.742723	+	0.185681	0.742723	+	0	2.59953	+	0.742723	2.59953	+	0.371362
			-	0.928404		-	0.742723		-	0.371362		-	0.371362		-	1.29977		-	1.11408
JEU	1.5	4.45634	+	4.08498	0.742723	+	0.371362	1.48545	+	1.11408	0.742723	+	0	5.94178	+	5.19906	1.48545	+	0.371362
			-	4.45634		-	7.05587		-	3.71362		-	4.45634		-	8.16995		-	11.5122
(13 - 11)	3	2.41385	+	2.22817	1.67113	+	1.48545	0.742723	+	0.557042	0.742723	+	0.371362	3.15657	+	2.78521	2.41385	+	1.85681
			-	1.85681		-	1.29977		-	1.11408		-	0.371362		-	2.97089		-	1.67113
KCH	1.5	4.45634	+	2.22817	6.68451	+	2.97089	2.22817	+	1.11408	2.22817	+	1.11408	6.68451	+	3.34225	8.91268	+	4.08498
			-	0.742723		-	2.97089		-	0		-	2.22817		-	0.742723		-	5.19906
(43 - 31)	3	2.04249	+	0.557042	1.85681	+	0.371362	0.742723	+	0.185681	0.557042	+	0	2.78521	+	0.742723	2.41385	+	0.371362
			-	0.185681		-	1.29977		-	0		-	0.557042		-	0.185681		-	1.85681
KOJ	1.5	8.16995	+	1.85681	6.31315	+	3.34225	3.34225	+	1.11408	2.59953	+	1.48545	11.5122	+	2.97089	8.91268	+	4.8277
			-	1.85681		-	2.22817		-	2.22817		-	2.22817		-	4.08498		-	4.45634
(28 - 18)	3	2.59953	+	0.557042	3.8993	+	2.59953	0.742723	+	0.185681	2.04249	+	1.48545	3.34225	+	0.742723	5.94178	+	4.08498
			-	1.11408		-	1.85681		-	0.371362		-	2.97089		-	1.48545		-	4.8277
MAS	1.5	4.8277	+	4.45634	5.19906	+	4.8277	2.97089	+	2.22817	4.08498	+	2.97089	7.79859	+	6.68451	9.28404	+	7.79859
			-	8.16995		-	4.08498		-	13.7404		-	7.79859		-	21.9103		-	11.8836
(14 - 13)	3	1.85681	+	1.67113	2.59953	+	1.11408	1.11408	+	0.742723	0.742723	+	0.371362	2.97089	+	2.41385	3.34225	+	1.48545
			-	3.15657		-	1.11408		-	3.52793		-	0.557042		-	6.68451		-	1.67113
MGY	1.5	5.94178	+	2.97089	7.79859	+	3.71362	2.59953	+	1.48545	4.08498	+	2.59953	8.54132	+	4.45634	11.8836	+	6.31315
			-	3.34225		-	1.11408		-	2.97089		-	1.11408		-	6.31315		-	2.22817
(41 - 39)	3	2.04249	+	0.742723	2.22817	+	0.371362	0.742723	+	0.185681	0.742723	+	0	2.78521	+	0.928404	2.97089	+	0.371362
			-	0.371362		-	0.928404		-	0		-	0.371362		-	0.371362		-	1.29977
PHA	1.5	2.22817	+	1.48545	8.54132	+	4.08498	1.85681	+	0.742723	5.94178	+	3.71362	4.08498	+	2.22817	14.4831	+	7.79859
			-	5.19906		-	2.59953		-	5.19906		-	4.08498		-	10.3981		-	6.68451
(27 - 22)	3	1.85681	+	0.557042	3.71362	+	0.928404	0.557042	+	0	1.11408	+	0.371362	2.41385	+	0.557042	4.8277	+	1.29977
			-	1.11408		-	0.557042		-	0.371362		-	0.371362		-	1.48545		-	0.928404
TBA	1.5	7.79859	+	2.59953	10.7695	+	7.05587	3.34225	+	1.11408	9.28404	+	7.79859	11.1408	+	3.71362	20.0535	+	14.8545
			-	6.68451		-	6.31315		-	13.369		-	19.6822		-	20.0535		-	25.9953
(22 - 13)	3	0.928404	+	0.371362	2.97089	+	2.59953	0.185681	+	0	0.742723	+	0.557042	1.11408	+	0.371362	3.71362	+	3.15657
			-	0.557042		-	1.29977		-	0		-	0.557042		-	0.557042		-	1.85681
ULJ	1.5	4.08498	+	1.48545	6.31315	+	4.8277	1.48545	+	0.371362	3.34225	+	2.22817	5.57042	+	1.85681	9.6554	+	7.05587
			-	1.11408		-	5.94178		-	0		-	8.91268		-	1.11408		-	14.8545
(25 - 15)	3	2.04249	+	0.928404	2.04249	+	1.11408	0.742723	+	0.185681	0.742723	+	0.371362	2.78521	+	1.11408	2.78521	+	1.48545
			-	0.371362		-	1.29977		-	0		-	0.557042		-	0.371362		-	1.85681
USN	1.5	4.45634	+	4.08498	11.5122	+	2.97089	1.48545	+	1.11408	9.28404	+	5.19906	5.94178	+	5.19906	20.7962	+	8.16995
			-	5.19906		-	0.742723		-	4.08498		-	0.742723		-	9.28404		-	1.48545
(26 - 38)	3	3.15657	+	2.59953	4.45634	+	0.371362	0.742723	+	0.557042	1.11408	+	0	3.8993	+	3.15657	5.57042	+	0.371362
			-	1.29977		-	0.928404		-	0.557042		-	0.928404		-	1.85681		-	1.85681
YOW	1.5	7.05587	+	4.08498	3.71362	+	2.59953	4.45634	+	2.97089	2.22817	+	0.742723	11.5122	+	7.05587	5.94178	+	3.34225
			-	4.45634		-	2.97089		-	7.79859		-	2.97089		-	12.2549		-	5.94178
(23 - 22)	3	1.11408	+	0.557042	2.22817	+	0.928404	0.557042	+	0	1.11408	+	0.371362	1.67113	+	0.557042	3.34225	+	1.29977
			-	2.59953		-	0.557042		-	2.04249		-	0		-	4.64202		-	0.557042
